# Supplementary material for: Associations between Disc Hemorrhage and Primary Open-Angle Glaucoma Based on Genome-Wide Association and Mendelian Randomization Analyses
Source: Biomedicines. 2024 Oct 3;12(10):2253. doi: 10.3390/biomedicines12102253 (PMC11504051; doi:10.3390/biomedicines12102253)
Supplement: Supplementary file 1 [file biomedicines-12-02253-s001.zip]

Archive with 1 entries (1 files):
- biomedicines-3206176-supplementary.pdf
